# Supplementary material for: A subset of antibodies targeting citrullinated proteins confers protection from rheumatoid arthritis
Source: Nat Commun. 2023 Feb 8;14:691. doi: 10.1038/s41467-023-36257-x (PMC9908943; doi:10.1038/s41467-023-36257-x)
Supplement: Supplementary file 4 — Source data [file 41467_2023_36257_MOESM4_ESM.xlsx]

## Sheet: Fig.1
Peptide	L1	L2	L4	L6	L8	L9	L10	L11	L12	E4	E4m	ACC1	ACC4
Arg_Col2_1	1.23045	1.20412	1.25527	1.17609	1.04139	1.20412	1.11394	1.23045	1.04139	1.41497	1.41497	1.39794	1.02119
Arg_Col2_2	1.21748	1.20412	1.26717	1.20412	1.07918	1.23045	1.14613	1.25527	1.11394	1.30103	1.43136	1.30103	1.11394
Arg_Col2_3	1.37107	1.36173	1.36173	1.30103	1.19033	1.30103	1.26717	1.32222	1.11394	1.50515	1.50515	1.23045	1.23045
Arg_Col2_4	1.04139	1.0607	1	1.04139	0.90309	1.14613	0.954243	1.20412	0.929419	1.30103	1.38021	1.27875	0.812913
Arg_Col2_5	1.14613	1.14613	1.17609	1.11394	1.04139	1.17609	1.04139	1.23045	1.04139	1.43136	1.39794	1.20412	1.04139
Arg_Col2_6	1.17609	1.23045	1.14613	1.14613	1.07918	1.19033	1	1.21748	1.0607	1.38021	1.38021	1.66276	1
Arg_Col2_7	1.17609	1.20412	1.25527	1.16137	1.0607	1.23045	1.07918	1.20412	1	1.5682	1.49136	4.05271	1.04139
Arg_Col2_8	1.27875	1.25527	1.27875	1.27875	1.17609	1.25527	1.20412	1.25527	1.14613	1.49136	1.51851	4.01296	1.20412
Arg_Col2_9	1.17609	1.25527	1.25527	1.23045	1.11394	1.27875	1.14613	1.32222	1.09691	1.38021	1.43136	1.49831	1
Arg_Col2_10	1.23045	1.25527	1.20412	1.17609	1.11394	1.23045	1.11394	1.30103	1.11394	1.33244	1.43136	1.43933	1.04139
Arg_Col2_11	1.07918	1.07918	1.04139	0.954242	0.845098	1.11394	0.90309	1.20412	0.954243	1.27875	1.38021	1.65801	0.875061
Arg_Col2_12	1.23045	1.21748	1.23045	1.17609	1.11394	1.25527	1.14613	1.30103	1.07918	1.46982	1.44716	1.47712	1.07918
Arg_Col2_13	1.11394	1.17609	1.16137	1.14613	1.04139	1.20412	1.07918	1.32222	1.04139	1.33244	1.39794	1.38021	1
Arg_Col2_14	1.14613	1.14613	1.11394	1.14613	0.954242	1.23045	1	1.25527	1	1.36173	1.39794	1.11394	0.954243
Arg_Col2_15	1.36173	1.33244	1.38917	1.35218	1.27875	1.32222	1.27875	1.38021	1.32222	1.53148	1.49136	1.38021	1.25527
Arg_Col2_16	1.21748	1.17609	1.14613	1.11394	0.954242	1.17609	1.04139	1.25527	1.04139	1.4624	1.43136	1.38021	1
Arg_Col2_17	1.27875	1.25527	1.30103	1.25527	1.20412	1.27875	1.23045	1.38021	1.14613	1.47712	1.43136	1.34242	1.20412
Arg_Col2_18	0.954242	1	0.954242	1.07918	0.90309	1.04139	0.954243	1.17609	0.90309	1.38021	1.34242	1.95424	0.845098
Arg_Col2_19	1.30103	1.34242	1.31175	1.32222	1.20412	1.34242	1.23045	1.35218	1.14613	1.53148	1.53148	3.88406	1.20412
Arg_Col2_20	1.17609	1.20412	1.23045	1.25527	1.04139	1.23045	1.11394	1.27875	1.07918	1.44716	1.39794	1.54407	1.04139
Arg_Col2_21	1.17609	1.17609	1.20412	1.17609	1.04139	1.17609	1.07918	1.23045	1.04139	1.32222	1.39794	1.85431	1.04139
Arg_Col2_22	1.27875	1.25527	1.25527	1.26717	1.20412	1.31175	1.23045	1.37107	1.25527	1.53782	1.44716	1.38021	1.17609
Arg_Col2_23	1.20412	1.17609	1.21748	1.19033	1.11394	1.20412	1.11394	1.32222	1.11394	1.4624	1.43136	1.4843	1.07918
Arg_Col2_24	1.17609	1.17609	1.16137	1.16137	1	1.14613	1.07918	1.27875	1	1.39794	1.39794	1.23045	1.04139
Arg_Col2_25	1.14613	1.17609	1.11394	1.17609	1.11394	1.25527	1.07918	1.30103	1	1.47712	1.47712	1.74819	1.04139
Arg_Col2_26	1.07918	1.11394	1.16137	1.07918	1	1.20412	1.04139	1.20412	1	1.50515	1.38021	1.41497	1
Arg_Col2_27	1.11394	1.14613	1.11394	1.04139	0.954243	1.14613	1	1.20412	0.977724	1.46982	1.36173	1.74819	1
Arg_Col2_28	1.25527	1.30103	1.31175	1.24304	1.20412	1.27875	1.20412	1.32222	1.25527	1.49136	1.49136	1.89763	1.17609
Arg_Col2_29	1.27875	1.23045	1.17609	1.20412	1.17609	1.27875	1.17609	1.36173	1.14613	1.39794	1.4624	1.88081	1.14613
Arg_Col2_30	1.14613	1.17609	1.07918	1.07918	1.04139	1.11394	1.04139	1.20412	1	1.30103	1.38021	1.50515	0.954243
Arg_Col2_31	1.14613	1.11394	1.11394	1.14613	1.04139	1.17609	1.04139	1.26717	1.04139	1.42325	1.51851	4.09146	0.954243
Arg_Col2_32	1.33244	1.36173	1.34242	1.34242	1.27875	1.32222	1.27875	1.38021	1.23045	1.4843	1.51851	1.73239	1.20412
Arg_Col2_33	1.31175	1.37107	1.30103	1.32222	1.23045	1.38021	1.30103	1.38021	1.23045	1.50515	1.49136	3.7175	1.25527
Arg_Col2_34	1.41497	1.39794	1.38021	1.33244	1.32222	1.35218	1.32222	1.43136	1.27875	1.5563	1.50515	1.91908	1.30103
Arg_Col2_35	1.33244	1.30103	1.30103	1.30103	1.25527	1.32222	1.20412	1.32222	1.23045	1.74036	1.4624	1.85126	1.23045
Arg_Col2_36	1.25527	1.25527	1.27875	1.23045	1.17609	1.27875	1.20412	1.36173	1.17609	1.70757	1.43136	3.28992	1.20412
Arg_Col2_37	1.16137	1.17609	1.11394	1.04139	1	1.17609	1.04139	1.25527	1.04139	1.68124	1.36173	1.8921	0.90309
Arg_Col2_38	1.20412	1.27875	1.27875	1.24304	1.23045	1.27875	1.17609	1.34242	1.17609	1.69897	1.44716	1.79588	1.17609
Arg_Col2_39	1.25527	1.25527	1.23045	1.23045	1.14613	1.27875	1.19033	1.27875	1.17609	1.67669	1.44716	1.62325	1.11394
Arg_Col2_40	1.23045	1.23045	1.27875	1.20412	1.14613	1.27875	1.17609	1.27875	1.14613	1.41497	1.41497	1.72428	1.14613
Arg_Col2_41	1.25527	1.20412	1.23045	1.25527	1.17609	1.30103	1.17609	1.30103	1.16137	1.66276	1.43136	1.74819	1.14613
Arg_Col2_42	1.36173	1.38021	1.36173	1.33244	1.30103	1.38021	1.32222	1.39794	1.27875	1.6721	1.49136	1.92169	1.30103
Arg_Col2_43	1.23045	1.23045	1.23045	1.23045	1.17609	1.30103	1.14613	1.32222	1.17609	1.36173	1.43136	1.80618	1.11394
Arg_Col2_44	1.29004	1.21748	1.25527	1.25527	1.20412	1.30103	1.20412	1.32222	1.21748	1.63347	1.43136	2.10037	1.16137
Arg_Col2_45	1.25527	1.25527	1.23045	1.23045	1.20412	1.32222	1.23045	1.36173	1.20412	1.69897	1.43136	1.70757	1.14613
Arg_Col2_46	1.43136	1.38021	1.38021	1.38021	1.34242	1.36173	1.27875	1.44716	1.32222	1.73239	1.51851	1.77085	1.30103
Arg_Col2_47	1.4624	1.41497	1.41497	1.43136	1.36173	1.41497	1.34242	1.45484	1.35218	1.72428	1.47712	1.7364	1.34242
Arg_Col2_48	1.27875	1.25527	1.25527	1.25527	1.20412	1.27875	1.17609	1.32222	1.17609	1.6721	1.44716	1.54407	1.14613
Arg_Col2_49	1.14613	1.14613	1.11394	1.07918	0.954243	1.20412	1.07918	1.25527	0.954243	1.61278	1.5563	4.04472	0.954243
Arg_Col2_50	1.27875	1.27875	1.33244	1.31175	1.20412	1.27875	1.23045	1.34242	1.20412	1.47712	1.49136	1.23045	1.19033
Arg_Col2_51	1.30103	1.31175	1.29004	1.30103	1.25527	1.30103	1.25527	1.34242	1.23045	1.44716	1.47712	1.25527	1.20412
Arg_Col2_52	1.38917	1.36173	1.38021	1.38021	1.25527	1.35218	1.23045	1.36173	1.25527	1.51188	1.4624	1.5563	1.25527
Arg_Col2_53	1.27875	1.31175	1.32222	1.23045	1.17609	1.25527	1.20412	1.27875	1.14613	1.76343	1.44716	1.17609	1.14613
Arg_Col2_54	1.25527	1.23045	1.32222	1.20412	1.14613	1.23045	1.14613	1.27875	1.11394	1.74036	1.43136	1.14613	1.09691
Cit_Col2_1	1.14613	1.32222	3.09499	1.11394	1.04139	1.23045	1.07918	1.30103	1.04139	1.41497	1.46982	1.54407	1
Cit_Col2_2	1.07918	1.17609	2.77996	1.11394	0.90309	1.17609	0.929419	1.23045	0.954243	1.47712	1.39794	1.23045	0.90309
Cit_Col2_3	1.11394	1.11394	2.19173	1.04139	1	1.07918	0.929419	1.14613	1	1.39794	1.32222	1.04139	0.875061
Cit_Col2_4	1.25527	1.81291	3.59682	1.25527	1.20412	1.25527	1.23045	1.36173	1.14613	1.5563	1.44716	1.5682	1.14613
Cit_Col2_5	1.24304	2.63448	3.43441	1.23045	1.14613	1.30103	1.11394	1.34242	1.13033	1.65321	1.47712	1.57978	1.11394
Cit_Col2_6	1.11394	1.716	3.74005	1.11394	1	1.13033	0.954243	1.20412	0.929419	1.32222	1.41497	1.38021	0.954243
Cit_Col2_7	1.11394	3.35025	3.66558	1.14613	1	1.11394	1	1.27875	1	2.06819	1.44716	3.86365	0.954243
Cit_Col2_8	1.32222	1.35218	1.36173	1.33244	1.23045	1.32222	1.23045	1.36173	1.25527	1.54407	1.53148	4.02317	1.23045
Cit_Col2_9	1.27875	1.36173	2.5092	1.32222	1.23045	1.32222	1.23045	1.38021	1.20412	1.53148	1.4624	1.5563	1.20412
Cit_Col2_10	1.38021	1.39794	1.39794	1.37107	1.29004	1.36173	1.27875	1.39794	1.30103	1.50515	1.47712	1.57978	1.25527
Cit_Col2_11	1.27875	1.77452	3.44638	1.29004	1.20412	1.32222	1.23045	1.34242	1.20412	1.69897	1.41497	1.58546	1.20412
Cit_Col2_12	1.26717	1.32222	2.38561	1.24304	1.19033	1.27875	1.20412	1.34242	1.14613	1.74819	1.44716	1.51851	1.17609
Cit_Col2_13	1.11394	3.70234	3.43988	1.07918	1	1.14613	1.07918	1.23045	0.954243	3.72049	1.4624	1.51851	0.954243
Cit_Col2_14	1.25527	2.61331	3.66755	1.23045	1.14613	1.25527	1.20412	1.34242	1.20412	1.73239	1.43136	1.36173	1.11394
Cit_Col2_15	1.25527	3.05231	3.24773	1.23045	1.20412	1.27875	1.20412	1.32222	1.13033	1.77815	1.43136	1.30103	1.07918
Cit_Col2_16	1.23045	1.38917	1.8451	1.23045	1.11394	1.17609	1.11394	1.27875	1.11394	1.44716	1.41497	1.43933	1.04139
Cit_Col2_17	1.25527	1.23045	1.47712	1.23045	1.23045	1.30103	1.20412	1.34242	1.17609	2.05115	1.39794	1.38021	1.14613
Cit_Col2_18	1.37107	1.39794	1.40654	1.36173	1.25527	1.36173	1.25527	1.41497	1.25527	1.66276	1.51851	1.8451	1.27875
Cit_Col2_19	1.20412	2.57403	3.2927	1.21748	1.14613	1.23045	1.14613	1.44716	1.14613	1.60206	1.44716	3.46127	3.75147
Cit_Col2_20	1.25527	1.25527	1.25527	1.20412	1.20412	1.30103	1.23045	1.34242	1.20412	1.6902	1.44716	1.98453	1.11394
Cit_Col2_21	1.25527	1.30103	1.25527	1.25527	1.14613	1.31175	1.17609	1.32222	1.17609	1.68124	1.4843	1.79239	1.11394
Cit_Col2_22	1.43136	2.90499	3.55685	1.39794	1.32222	1.38021	1.27875	1.43136	1.30103	1.86923	1.50515	1.56229	1.27875
Cit_Col2_23	1.43136	1.81954	3.50318	1.44716	1.34242	1.39794	1.36173	1.42325	1.32222	3.0162	1.53148	1.61278	1.30103
Cit_Col2_24	1.25527	2.57287	2.97727	1.25527	1.17609	1.26717	1.17609	1.30103	1.16137	1.72428	1.41497	1.6721	1.11394
Cit_Col2_25	1.20412	3.67219	3.60917	1.14613	1.04139	1.20412	1.14613	1.27875	1.09691	3.14829	1.42325	1.77085	1.04139
Cit_Col2_26	1.23045	2.25042	3.48579	1.17609	1.07918	1.25527	1.14613	1.27875	1.09691	1.45484	1.38021	1.60206	1.04139
Cit_Col2_27	1.39794	3.12727	3.3668	1.34242	1.24304	1.32222	1.29004	1.32222	1.25527	2.09342	1.44716	1.80618	1.25527
Cit_Col2_28	1.0607	1.5682	3.48834	1.02119	0.954243	1.11394	0.929419	1.14613	0.90309	1.30103	1.34242	1.93952	0.845098
Cit_Col2_29	1.11394	2.80312	2.71767	1.07918	1.14613	1.19033	1.11394	1.23045	1.07918	1.60206	1.30103	1.6946	0.954243
Cit_Col2_30	1.20412	1.70757	1.43136	1.17609	1.04139	1.17609	1.14613	1.20412	1.04139	1.36173	1.34242	1.5682	1.04139
Cit_Col2_31	1.17609	2.16435	2.66652	1.20412	1.04139	1.17609	1.14613	1.23045	1.07918	1.64345	1.43136	4.01463	1.04139
Cit_Col2_32	1.27875	2.549	3.34967	1.23045	1.20412	1.30103	1.17609	1.32222	1.11394	1.62325	1.44716	1.81291	1.14613
Cit_Col2_33	1.25527	2.6561	3.17041	1.17609	1.07918	1.23045	1.07918	1.30103	1.07918	1.70329	1.40654	3.21005	1.11394
Cit_Col2_34	1.30103	3.61479	3.656	1.20412	1.14613	1.26717	1.17609	1.27875	1.14613	1.61278	1.41497	1.68124	1.11394
Cit_Col2_35	1	1	1.09691	0.954243	0.90309	1.13033	1	1.23045	0.90309	1.47712	1.40654	2.0569	0.954243
Cit_Col2_36	1.20412	2.7344	3.56896	1.19033	1.14613	1.31175	1.16137	1.30103	1.14613	1.47712	1.43136	2.53148	1.07918
Cit_Col2_37	1.14613	1.14613	1.17609	1.19033	1.0607	1.25527	1.07918	1.32222	1.04139	1.36173	1.41497	1.9345	1.04139
Cit_Col2_38	1.11394	1.80618	3.60331	1.07918	1.04139	1.11394	1.04139	1.26717	1	3.3437	1.39794	1.88081	1.07918
Cit_Col2_39	1.34242	3.93334	3.50576	1.36173	1.27875	1.34242	1.25527	1.39794	1.27875	3.58155	2.1038	1.78175	1.23045
Cit_Col2_40	1.14613	2.42732	3.6032	1.07918	1.04139	1.17609	1.04139	1.27875	1.04139	1.49136	1.39794	1.78533	1.07918
Cit_Col2_41	1.27875	1.33244	1.30103	1.25527	1.17609	1.32222	1.20412	1.34242	1.17609	1.41497	1.36173	1.72835	1.20412
Cit_Col2_42	1	1	1	1	0.845098	1.07918	0.845098	1.14613	0.90309	1.34242	1.30103	1.9345	0.845098
Cit_Col2_43	1.32222	1.43136	1.29004	1.25527	1.30103	1.34242	1.29004	1.39794	1.20412	1.716	1.50515	1.94201	1.23045
Cit_Col2_44	1.20412	2.65896	2.06446	1.23045	1.11394	1.24304	1.11394	1.26717	1.11394	1.4624	1.42325	2.04139	1.04139
Cit_Col2_45	1.11394	2.54158	1.51851	1.16137	1.07918	1.23045	1.11394	1.25527	1.11394	1.38021	1.39794	1.66276	1.07918
Cit_Col2_46	1.25527	2.48996	3.62788	1.23045	1.20412	1.32222	1.20412	1.41497	1.14613	1.68124	1.43933	1.77815	1.16137
Cit_Col2_47	1.20412	3.8512	3.54046	1.17609	1.07918	1.27875	1.14613	1.31175	1.11394	1.50515	1.64836	1.73239	1.14613
Cit_Col2_48	1.14613	3.79678	2.4014	1.14613	1	1.17609	1.07918	1.25527	1.04139	3.60271	1.6721	1.47712	1.04139
Cit_Col2_49	1.23045	3.41111	3.66558	1.29004	1.11394	1.23045	1.14613	1.34242	1.30103	2.04532	1.50515	3.81611	1.11394
Cit_Col2_50	1.23045	1.54407	2.49485	1.27875	1.14613	1.27875	1.14613	1.30103	1.14613	1.70757	1.44716	1.14613	1.09691
Cit_Col2_51	1.38021	2.98227	3.21032	1.34242	1.30103	1.32222	1.27875	1.38021	1.24304	1.716	1.49136	1.21748	1.30103
Cit_Col2_52	1.41497	1.53148	1.75588	1.38021	1.30103	1.39794	1.30103	1.38021	1.27875	1.79239	1.50515	1.83885	1.30103
Cit_Col2_53	1.23045	1.27875	1.38021	1.23045	1.11394	1.23045	1.07918	1.25527	1.17609	1.71181	1.39794	1.11394	1.14613
Cit_Col2_54	1.30103	1.32222	1.44716	1.27875	1.17609	1.30103	1.23045	1.34242	1.20412	2.0607	1.4624	1.20412	1.16137
Hcit_Col2_1	1.14613	1.42325	1.94939	1.07918	1	1.11394	1.04139	1.17609	0.954243	1.78533	1.40654	0.954243	0.954243
Hcit_Col2_2	1.27875	1.41497	2.52375	1.20412	1.14613	1.27875	1.17609	1.30103	1.14613	1.76343	1.38021	1.11394	1.14613
Hcit_Col2_3	1.20412	1.30103	1.61805	1.23045	1.14613	1.23045	1.17609	1.23045	1.11394	1.68574	1.40654	1.11394	1.09691
Hcit_Col2_4	1.20412	1.25527	1.49136	1.17609	1.11394	1.17609	1.14613	1.23045	1.14613	1.35218	1.38021	1.11394	1.07918
Hcit_Col2_5	1.20412	1.4624	1.63347	1.25527	1.14613	1.25527	1.11394	1.27875	1.14613	1.6902	1.44716	1.14613	1.11394
Hcit_Col2_6	1.34242	2.38202	2.29115	1.32222	1.26717	1.33244	1.30103	1.35218	1.27875	1.78533	1.4624	1.27875	1.20412
Hcit_Col2_7	1.25527	2.52504	3.01995	1.20412	1.11394	1.25527	1.07918	1.32222	1.11394	1.68124	1.44716	1.20412	1.11394
Arg_REP-1	1.16137	1.23045	1.14613	1.11394	0.954243	1.24304	1.07918	1.25527	1	1.41497	1.44716	1.07918	0.954243
Cit_CEP-1	1.20412	1.5682	2.63448	1.17609	1.04139	1.25527	1.11394	1.29004	1.81291	3.67302	1.43136	1.04139	1.02119
aFibrinogen_Arg_617-635	1.16137	1.14613	1.23045	1.16137	1.07918	1.42325	1.07918	1.53148	1.25527	1.51851	1.50515	1.07918	1.04139
aFibrinogen_Cit_617-635	1.14613	3.24748	3.19756	1.07918	1.04139	1.13033	1.04139	1.17609	1.11394	2.31492	1.36173	1.09691	1
ßFibrinogen_Arg_60-78	1.14613	1.16137	1.14613	1.14613	1	1.17609	1.07918	1.25527	1	1.38021	1.45484	1.04139	1
ßFibrinogen_Cit_60-78	1.25527	1.25527	1.62325	1.25527	1.0607	1.25527	1.14613	1.25527	1.13033	1.5682	1.43136	1.04139	1.07918
Cit_CCP4	2.13513	4.23912	4.29433	4.15325	4.25775	2.85248	3.53199	1.50515	2.27646	4.0334	3.01932	1.04139	1.04139
Hcit_CCP4	1.27875	3.63508	3.79817	1.46982	1.25527	1.11394	1.23045	1.11394	2.72591	2.8169	1.14613	1.25527	1.11394
Arg_CCP4	1.04139	1.20412	1.36173	0.954243	1.07918	0.977724	0.90309	1.11394	0.954243	2.03342	1.11394	1.11394	0.90309

## Sheet: Fig.2A
Scoring
Days	E4				E4m				L2				LPS			M2139
D0	0	0	0	0	0	0	0	0	0	0	0	0	0	0	0	0	0	0	0
D3	0	0	0	0	0	0	0	0	0	0	0	0	0	0	0	0	0	0	0
D5	0	0	0	0	0	0	0	0	0	0	0	0	0	0	0	0	4	0	2
D6	0	0	0	0	0	0	0	0	0	0	0	0	0	0	0	10	11	11	9
D8	0	0	0	0	0	0	0	0	0	0	0	0	0	0	0	9	14	11	7
D10	0	0	0	0	0	0	0	0	0	0	0	0	0	0	0	13	14	10	11
D12	0	0	0	0	0	0	0	0	0	0	0	0	0	0	0	11	14	7	10
D14	0	0	0	0	0	0	0	0	0	0	0	0	0	0	0	9	12	0	5
Incidence (0-100%)
Days	E4	E4m	L2	LPS	M2139
D0	0	0	0	0	0
D3	0	0	0	0	0
D5	0	0	0	0	50
D6	0	0	0	0	100
D8	0	0	0	0	100
D10	0	0	0	0	100
D12	0	0	0	0	100
D14	0	0	0	0	75

## Sheet: Fig.2B
Saline	D0	D5
Mouse#1	2.8	3.145
Mouse#2	4	4
Mouse#3	2.93	2.72
Mouse#4	3.1	2.91
Mouse#5	3.12	2.29
Mouse#6	3.12	4
ACC1	D0	D3	D7
Mouse#1	3.83	2.91	2.365
Mouse#2	3.49	1.865	3.29
Mouse#3	3.27	1.97	2.695
Mouse#4	3.715	3.05	1.53
Mouse#5	3.715	2.29	1.865
Mouse#6	3.11333	2.195	1.865
ACC4	D0	D5
Mouse#1	3.82	2.79
Mouse#2	3.53	2.36
Mouse#3	2.68	1.44
Mouse#4	2.2	1.3
Mouse#5	3.36	1.27
Mouse#6	3.25	0.58
Mouse#7	3.11	1.27
Mouse#8	2.65	0.815
Mouse#9	4	2.055
Mouse#10	4	2.29
Mouse#11	3.72	3.645
Mouse#12	2.5	1.305
E4	D0	D3	D7
Mouse#1	3.6975	3.54875	3.08625
Mouse#2	3.645	3.055	2.91
Mouse#3	2.695	3.32	2.29
Mouse#4	3.88167	4	4
Mouse#5	3.59667	3.645	3.645
Mouse#6	3.37	3.145	3.645

## Sheet: Fig.2C
Scoring
Days	M2139 + E4m						M2139 + E4						M2139 + L2
0	0	0	0	0	0	0	0	0	0	0	0	0	0	0	0	0	0	0
3	0	0	0	0	0	0	0	0	0	0	0	0	0	0	0	0	0	0
6	5	6	5	5	9	7	0	0	0	0	0	0	10	13	3	5	0	0
7	10	7	8	14	19	9	2	0	0	0	0	0	9	14	13	10	0	0
9	12	9	10	15	14	7	2	0	0	0	0	0	15	12	17	10	0	0
12	7	10	8	13	15	Terminated	0	0	0	0	0	0	13	11	14	17	0	0
15	8	9	6	11	13	Terminated	0	0	0	0	0	0	8	12	11	12	0	0
Incidence (0-100%)
Days	M2139 + E4m	M2139 + E4	M2139 + L2
0	0	0	0
3	0	0	0
6	100	0	67
7	100	17	67
9	100	17	67
12	100	0	67
15	100	0	67

## Sheet: Fig.2D
Scoring
Days	M2139 + ACC1 + E4m						M2139 + ACC1 + E4						M2139 + ACC1 + L2
0	0	0	0	0	0	0	0	0	0	0	0	0	0	0	0	0	0
3	0	0	0	0	0	0	0	0	0	0	0	0	0	0	0	0	0
6	11	6	5	15	9	17	7	5	0	0	0	0	20	23	13	5	0
7	22	12	13	30	43	18	22	5	0	0	0	0	18	27	32	45	0
9	30	19	20	30	54	17	22	14	0	0	0	0	45	32	47	15	0
12	7	14	18	27	33	15	18	20	0	0	0	0	28	31	31	17	0
15	8	14	16	31	25	17	18	21	0	0	0	0	13	22	14	12	0
17	6	9	9	8	13	7	13	10	0	0	0	0	13	10	20	11	0
Incidence (0-100%)
Days	M2139 + ACC1 + E4m	M2139 + ACC1 + E4	M2139 + ACC1 + L2
0	0	0	0
3	0	0	0
6	100	0	80
7	100	33	80
9	100	33	80
12	100	33	80
15	100	33	80
17	100	33	80

## Sheet: Fig.2F
	i	ii	iii	iv	v
Mouse#1	1	1	3	16	14
Mouse#2	4	0	6	16	11
Mouse#3	0	2	3	14	14
Mouse#4	0	7	6	12	16
Mouse#5	0	0	0	13	17
Mouse#6	2	4		15	14

## Sheet: Fig.2G
	i	ii	iii	iv	v
Mouse#1	18	22	14	17	71
Mouse#2	0	7	27	54	49
Mouse#3	0	9	36	41	55
Mouse#4	0	0	9	18	41
Mouse#5	0	1	52	35	73
Mouse#6		9	12	16	36

## Sheet: Fig.2H
Scoring
Days	E4										PBS
6	0	0	0	0	0	0	0	0	0	0	0	0	0	0	0	0	0	0	0	0	0	0	0	0	0
7	0	0	0	0	0	0	0	0	0	0	0	0	0	0	0	0	0	0	0	0	0	0	0	0	0
8	0	0	0	0	0	0	0	0	0	0	0	0	0	0	0	0	0	0	0	0	0	0	0	0	0
9	0	0	0	0	0	0	0	0	0	0	0	0	0	0	0	0	0	0	0	0	0	0	0	0	0
10	0	0	0	0	0	0	11	0	0	0	11	0	0	0	13	0	6	4	1	0	0	0	0	15	3
11	0	0	0	3	0	0	11	11	0	0	28	0	0	6	11	7	2	10	1	0	6	0	0	28	19
12	0	0	0	16	0	0	11	14	0	0	28	0	0	5	16	13	4	1	0	0	14	3	0	30	23
14	0	2	0	16	0	3	11	15	0	0	32	4	6	3	21	25	10	12	1	0	14	4	9	32	36
15	0	0	0	21	0	0	9	20	0	0	30	0	9	2	20	26	19	15	0	0	19	6	0	29	43
17	0	0	0	4	0	0	9	15	0	0	30	12	0	7	19	28	25	22	0	0	14	3	0	29	44
18	0	0	0	0	0	0	6	11	0	0	25	7	0	0	22	20	13	21	0	0	9	4	0	27	50
19	0	0	0	0	0	0	5	11	0	terminated	26	0	0	1	23	21	0	17	0	0	7	1	0	27	45
20	0	0	0	0	0	0	3	17	1	terminated	24	0	0	3	15	25	4	18	1	0	3	6	3	19	45
22	0	0	0	0	0	0	2	11	0	terminated	27	3	0	0	20	22	0	6	0	0	3	1	0	28	41
24	3	0	0	0	0	0	3	11	0	terminated	23	0	0	0	18	14	0	5	0	0	0	1	0	8	39
26	0	0	0	0	0	0	0	7	0	terminated	20	0	0	0	20	6	0	2	1	0	0	0	0	30	36
28	0	0	0	0	0	0	0	0	0	terminated	12	0	0	0	20	9	0	2	0	0	0	2	0	24	34
Incidence (0-100%)
Days	E4	PBS
6	0	0
7	0	0
8	0	0
9	0	0
10	10	47
11	30	67
12	30	67
14	50	93
15	30	73
17	30	67
18	20	67
19	22	60
20	33	80
22	22	60
24	33	47
26	11	46
28	0	47

## Sheet: Fig.3D
	PBS	PAD4	E4+PBS	E4+PAD4	E4m+PBS	E4m+PAD4	L2+PBS	L2+PAD4
Sample#1	0	0.129	0.04	1.782	0.103	0.379	0.704	1.311
Sample#2	0	0	0.151	3.895	0.089	0.096	0.319	2.906
Sample#3	0.127	0	0.078	3.408	0.133	0.227	0.388	1.565

## Sheet: Fig.4G
Macrophages
	M2139	PBS	E4 (naive)	E4 (CAIA)
Mouse#1	10	5.8	22.8	44.3
Mouse#2	9.83	3.22	25.3	27.4
Mouse#3	10.2	4.75	22	25.4
Mouse#4		3.29
Dendritic cells
	M2139	PBS	E4 (naive)	E4 (CAIA)
Mouse#1	20	16.8	25.3	22.2
Mouse#2	21.5	18.4	24.4	27
Mouse#3	16.2	18.7	25.5	21.3
Mouse#4		16.8
Monocytes
	M2139	PBS	E4 (naive)	E4 (CAIA)
Mouse#1	0.00111	0.000237	0.000607	0.00013
Mouse#2	0.00011	0.000339	0.000539	0.000125
Mouse#3	0.00062	0	0.000597	0.000543
Mouse#4		0.000142
Neutrophils
	M2139	PBS	E4 (naive)	E4 (CAIA)
Mouse#1	2.32	1.53	1.49	1.32
Mouse#2	1.34	1.34	1.14	1.5
Mouse#3	1.68	2.85	1.8	1.58
Mouse#4		2.23

[truncated: 23 more sheets: Fig.5A, Fig.5B, Sheet7, Fig.5D, Fig.5G, Fig.6A-C, Fig.6D-E, Fig.6F, Fig.6G, Fig.6H, Fig.6I, Fig.S1A, Fig.S1B, Fig.S2, Fig.S3A, Fig.S3B, Fig.S3C, Fig.S3D, Fig.S3F, Fig.S4B …]
